# Supplementary material for: The precise long-term outcomes of adult IgA nephropathy by mail questionnaires: Better renal survival compared to earlier cohort studies
Source: PLoS One. 2020 May 15;15(5):e0233186. doi: 10.1371/journal.pone.0233186 (PMC7228083; doi:10.1371/journal.pone.0233186)
Supplement: S1 Table — (XLSX) [file pone.0233186.s001.xlsx]

## Sheet: Suppl Table
	Medical record from our hospital (group A)	Medical record from referred hospital (group B)	Questionnaire to patients (group C)	p value
Number	164	91	12
Gendar male (number, %)	100, 61	55, 60.4	4, 33.3	0.17
Age (years old)	37.8±12.4	38.1±14.7	33.9±10.3	0.58
eGFR (mL/min/1.73m2)	69.0±26.1	70.7±26.1	72.9±15.1	0.79
Urinary protein (g/day)	1.29±1.1	1.23±1.2	0.87±0.7	0.43
History of hypertension (number, %)	62, 37.8	27, 31.0	1, 8.3	0.17
Body mass index	23.5±3.5	23.4±3.4	23.2±4.3	0.97
History of smoking (number,%)	50, 30.5	16, 17.6	1, 8.3	0.04
Anti-platelet drugs (number,%)	145, 88.4	76, 85.4	10, 83.3	0.12
Anti-coagulant drugs (number,%)	45, 27.4	19, 21.3	3, 25.0	0.51
Oral steroid (number,%)	77, 47	28, 30.3	4, 33.0	0.13
Steroid pulse (number,%)	5, 3.0	1, 1.1	1, 8.3	0.29
Tonsillectomy (number,%)	11, 6.7	1, 1.1	1, 8.3	0.12
RAS-inhibitor (number,%)	46, 28.0	16, 17.6	1, 8.3	0.08
Renal death (number, %)	52, 31.7	14, 15.4	0	<0.01
Response rate (%)	100	90	17.1
Supplemental Table. Clinical findings of each method to collect data
Abbreviations: eGFR; estimated glomerular filtration rate, RAS-inhibitor; renin-angiotensin system inhibitor
