# Supplementary material for: The precise long-term outcomes of adult IgA nephropathy by mail questionnaires: Better renal survival compared to earlier cohort studies
Source: PLoS One. 2020 May 15;15(5):e0233186. doi: 10.1371/journal.pone.0233186 (PMC7228083; doi:10.1371/journal.pone.0233186)
Supplement: S1 File — (XLSX) [file pone.0233186.s002.xlsx]

## Sheet: Sheet1
No	sex	age	M	E	S	C	eGFR at biopsy	eGFR at biopsy 2	up at biopsy	UP at biopsy 2	follow_up_period(day)	follow_up period(year)	renal death	anti-coaglulant	anti-platelet drug	smoking	HTN	oral steroid	RAS-inhibitor
1	1	54	0	0	0	0	91.2153	1	0.8	2	4129	11.3123	0	0	1	0	1	0	0
2	2	33	1	0	1	1	24.621	4	4.25	3	534	1.46301	1	1	0	3	1	1	0
3	2	21	0	0	1	0	53.912	2	1.4	3	11834	32.4219	0	1	1	0	0	0	0
4	2	32	1	0	1	1	31.7074	3	2.5	3	6896	18.8932	0	1	1	3	1	0	0
5	1	24	1	0	0	1	50.0077	2	1.7	3	1466	4.01644	1	1	1	1	0	1	0
6	1	41					74.9879	1	0.5	1	5996	16.4274	0	0	1	1	0	0	0
7	1	42	0	0	1	1	29.4728	4	2.8	3	1614	4.42192	0	1	1	0	0	0	0
8	1	21	0	0	0	1	90.8623	1	0.5	1	285	0.780822	0	0	1	3	0	0	0
9	2	43	0	0	0	0	22.8199	4	0.85	2	8066	22.0986	1	0	1	3	0	0	0
10	2	25	0	0	0	1	121.497	1	0.6	2	1115	3.05479	0	#NULL!	#NULL!	3	0	0	0
11	1	23	0	0	0	1	116.533	1	0.5	1	782	2.14247	0	0	1	3	0	0	0
12	1	34	1	0	1	0	70.5127	1	0.8	2	3971	10.8795	0	1	1	1	0	0	0
13	1	38	1	0	0	0	61.5347	1	1	2	11388	31.2	0	0	1	1	0	0	0
14	1	41	0	0	1	0	66.824	1	0.15	1	11598	31.7753	0	0	1	0	0	0	0
15	1	38	0	0	0	1	68.2973	1	1.2	3	11588	31.7479	0	0	1	3	0	0	0
16	1	33	1	0	0	1	124.363	1	0.8	2	11537	31.6082	0	0	1	1	0	0	0
17	1	48	0	0	0	1	50.0341	2	0.5	1	1965	5.38356	1	1	1	3	1	0	0
18	2	49					100.158	1	1.25	3	4965	13.6027	0	1	1	0	0	0	0
19	1	30	1	0	0	0	34.2406	3	5.5	3	1518	4.1589	1	1	1	3	0	1	0
20	1	51	0	0	0	0	80.1214	1	3.5	3	3488	9.55616	1	1	1	1	1	1	0
21	1	31	0	0	0	1	92.4273	1	0.85	2	241	0.660274	0	0	1	3	0	1	0
23	2	35	1	0	1	1	25.606	4	1.75	3	2010	5.50685	0	1	1	3	0	1	0
24	1	27	0	0	0	1	61.7129	1	1	2	9117	24.9781	0	0	1	3	1	0	0
25	1	44	1	0	0	0	39.1583	3	0.9	2	8963	24.5562	1	1	1	1	0	1	0
26	1	33					79.8081	1	2.5	3	2282	6.25205	1	1	1	1	0	1	3
28	2	39	1	0	0	1	63.9485	1	1.5	3	3876	10.6192	0	3	3	#NULL!	0	3	3
29	1	47	0	0	0	0	94.9232	1	0.3	1	11296	30.9479	0	0	1	3	1	0	0
30	1	28	0	0	1	0	95.1671	1	1.7	3	8916	24.4274	1	0	1	1	0	1	0
31	1	49					31.46	3	0.75	2	1965	5.38356	1	1	1	3	#NULL!	3	3
32	1	33	0	0	0	0	79.8081	1	0.9	2	11158	30.5699	0	0	1	#NULL!	0	0	0
33	2	20					129.532	1	0.75	2	7096	19.4411	0	1	1	1	0	0	0
34	1	51	0	0	0	0	31.1009	3	0.55	2	1879	5.14795	1	0	1	3	0	1	0
35	1	23	0	0	0	1	88.5206	1	0.7	2	3873	10.611	1	1	1	3	0	0	0
36	1	37	0	0	1	0	62.0075	1	0.2	1	7561	20.7151	0	0	1	0	1	0	0
37	1	24	1	0	0	0	70.2098	1	1.5	3	11088	30.3781	0	3	3	3	0	3	3
38	2	22					96.2077	1	5	3	6018	16.4877	0	0	1	0	0	0	0
39	1	31	0	0	0	0	65.2375	1	0.5	1	11053	30.2822	0	0	1	1	0	0	0
40	1	24	1	0	0	1	77.9258	1	2	3	10992	30.1151	0	0	0	1	0	0	0
42	1	23	0	0	0	1	78.8834	1	2.5	3	1603	4.39178	0	0	1	0	0	1	0
43	1	37	0	0	0	0	87.8511	1	1	2	1973	5.40548	1	0	1	3	0	0	0
44	1	34	0	0	0	0	48.7981	2	0.8	2	3066	8.4	1	1	1	3	0	0	0
45	1	21	0	0	0	1	80.9701	1	0.9	2	9415	25.7945	0	1	1	0	0	0	3
46	1	37	1	0	0	0	62.0075	1	0.3	1	10267	28.1288	1	0	1	1	0	0	1
47	1	40	0	0	0	0	85.9073	1	0.4	1	979	2.68219	0	0	1	3	0	0	0
48	1	20	0	0	1	1	104.816	1	0.75	2	10933	29.9534	0	1	1	1	0	0	0
49	1	20	0	0	1	1	92.1435	1	0.4	1	733	2.00822	0	0	1	0	0	0	0
51	2	27					82.2446	1	0.7	2	4907	13.4438	0	0	1	3	1	0	0
53	1	34	0	0	0	1	90.0092	1	0.8	2	10905	29.8767	0	0	1	1	0	0	0
54	2	36	0	0	0	0	75.7269	1	0.38	1	8629	23.6	0	#NULL!	#NULL!	#NULL!	#NULL!	0	0
55	2	24	1	0	0	1	100.7	1	0.7	2	5889	16.1342	0	0	0	3	0	1	0
56	2	36	0	0	1	1	65.4345	1	3.9	3	3337	9.14247	1	0	1	0	0	1	0
57	1	44	1	0	0	1	53.6422	2	2.8	3	2197	6.01918	1	0	1	1	0	1	0
58	2	48	0	0	0	1	69.7257	1	0.26	1	7762	21.2658	0	0	1	1	0	0	0
59	2	23	0	0	0	1	65.4168	1	1.2	3	2403	6.58356	0	1	1	3	0	3	3
60	2	25					84.0814	1	0.5	1	10631	29.126	0	#NULL!	#NULL!	#NULL!	#NULL!	0	0
61	1	24					87.446	1	0.15	1	780	2.13699	0	0	1	0	0	0	0
62	1	47	1	0	0	1	28.5366	4	4	3	1013	2.77534	1	1	1	3	1	0	0
63	1	27	0	0	1	0	67.8761	1	1.7	3	2129	5.83288	1	0	1	3	1	1	0
64	1	27	1	0	0	0	84.5394	1	1.15	3	2510	6.87671	0	1	1	0	0	1	0
65	1	21	0	0	0	1	90.8623	1	0.8	2	4146	11.3589	0	0	1	0	0	0	0
66	1	28	0	0	0	0	67.1713	1	1.55	3	10578	28.9808	0	0	1	3	0	1	3
67	2	41					55.4161	2	0.8	2	10513	28.8027	0	1	1	3	0	1	0
68	1	30	1	0	0	1	73.0917	1	2.4	3	10514	28.8055	0	1	1	3	1	1	1
69	1	32	0	0	0	0	105.995	1	0.1	1	2429	6.65479	0	0	1	3	0	0	0
71	2	32	0	0	0	0	78.3305	1	1.2	3	10380	28.4384	0	0	1	0	0	0	0
72	2	28	0	0	1	1	61.8259	1	2.5	3	1001	2.74247	0	1	1	0	0	0	0
73	1	25	0	0	0	1	98.3134	1	1	2	2703	7.40548	0	0	1	#NULL!	0	1	3
74	2	33	0	0	0	0	91.9042	1	0.4	1	10318	28.2685	0	0	0	0	0	0	0
75	2	24	0	0	0	0	100.7	1	0.3	1	1006	2.75616	0	0	1	3	0	0	0
76	1	20	0	0	0	0	92.1435	1	0.2	1	1388	3.80274	0	0	1	0	0	0	0
77	1	36	0	0	0	0	77.8398	1	2.5	3	8966	24.5644	1	0	1	1	1	0	0
78	2	33					43.0535	3	4	3	1994	5.46301	1	1	1	3	0	1	0
79	1	32	0	0	0	1	91.589	1	1.2	3	10284	28.1753	0	0	1	1	0	1	0
80	1	33					71.1194	1	1	2	9442	25.8685	0	0	1	3	0	0	0
81	2	24	0	0	0	0	85.0723	1	0.5	1	4180	11.4521	0	0	1	0	0	0	0
82	1	20	0	0	1	0	82.1119	1	0.6	2	1700	4.65753	0	0	1	0	0	0	0
83	2	27					71.0664	1	0.5	1	3288	9.00822	0	0	1	3	0	0	0
84	1	47	0	0	0	1	57.893	2	0.6	2	6644	18.2027	1	0	1	1	0	0	0
87	1	62	0	0	0	0	75.7539	1	0.2	1	1349	3.69589	0	0	0	#NULL!	0	0	0
88	2	21					127.731	1	1	2	9908	27.1452	0	0	1	3	0	0	0
90	1	65	1	0	0	0	37.5709	3	4	3	5805	15.9041	0	1	1	0	1	1	1
91	1	51	0	0	0	1	80.1214	1	0.85	2	9765	26.7534	0	0	1	0	0	0	0
92	1	22					89.6572	1	0.3	1	980	2.68493	0	0	1	0	0	0	0
93	2	20					89.6424	1	0.5	1	9838	26.9534	0	0	1	3	0	0	0
94	2	43					71.962	1	0.2	1	9806	26.8658	0	0	1	3	0	0	0
96	2	43	0	0	0	0	62.1814	1	0.16	1	8839	24.2164	0	3	3	3	3	3	3
97	2	26	0	0	0	1	98.4127	1	0.2	1	9824	26.9151	0	0	1	3	0	0	0
98	2	38	0	0	0	1	45.4742	2	0.7	2	5119	14.0247	1	0	1	3	1	1	0
99	1	22	0	0	0	1	89.6572	1	0.8	2	762	2.08767	0	0	1	0	0	1	1
101	1	32					58.7759	2	0.35	1	7100	19.4521	0	3	3	#NULL!	#NULL!	3	3
102	1	36	1	0	0	0	77.8398	1	1.1	3	2645	7.24658	0	0	1	1	1	0	0
105	1	44					32.447	3	2	3	8416	23.0575	1	1	1	3	1	1	0
106	1	43	0	0	0	0	42.3012	3	1.4	3	9322	25.5397	1	0	1	1	1	0	1
107	1	57					28.4799	4	2	3	5716	15.6603	1	0	1	3	1	0	0
108	1	24	0	0	0	1	99.472	1	0.72	2	2921	8.00274	0	0	1	3	0	1	0
109	2	28					45.1323	2	3.6	3	1065	2.91781	0	1	1	0	0	1	0
110	2	41	0	1	0	1	72.9525	1	1.9	3	9616	26.3452	0	0	1	3	0	1	0
111	2	29					35.0021	3	1.75	3	3122	8.55342	1	0	1	3	0	1	0
112	1	46					64.6532	1	2	3	2840	7.78082	1	0	1	1	1	1	1
113	2	20					77.4587	1	1	2	6424	17.6	0	0	1	0	0	1	0
115	1	30	0	0	0	1	43.708	3	1.6	3	8308	22.7616	1	0	1	3	0	1	0
116	1	32	1	0	0	1	71.7503	1	1.5	3	8350	22.8767	1	0	1	3	0	1	0
117	2	26	0	1	1	1	13.0637	4	2.7	3	389	1.06575	1	1	1	0	1	1	0
118	1	50					80.5781	1	0.6	2	9435	25.8493	1	0	1	3	0	3	3
119	1	21	0	0	0	1	103.358	1	0.4	1	3923	10.7479	0	1	1	3	0	0	0
120	2	41	0	0	1	0	55.4161	2	2	3	9445	25.8767	0	1	1	0	0	1	0
121	2	22	0	0	0	0	75.3686	1	0.11	1	3767	10.3205	0	1	1	3	0	1	0
122	2	41	1	0	0	1	29.5304	4	1.5	3	4795	13.137	1	1	1	3	1	1	0
123	2	31	1	0	0	1	37.0306	3	1.3	3	107	0.293151	0	1	1	3	0	1	0
124	1	32	1	0	0	0	46.0447	2	0.8	2	6959	19.0658	1	1	1	3	1	1	1
125	2	32	1	0	1	1	43.4354	3	1.55	3	9276	25.4137	0	1	1	0	1	1	1
126	1	24	0	0	1	1	99.472	1	1.61	3	9291	25.4548	0	1	1	3	0	1	0
127	2	23	0	0	1	0	101.937	1	0.4	1	1858	5.09041	0	1	1	3	0	1	0
128	2	31					68.3038	1	1.2	3	9138	25.0356	0	0	0	3	1	0	0
129	2	20	1	0	1	0	89.6424	1	0.2	1	9175	25.137	0	1	1	3	0	1	0
131	2	48	0	0	0	1	52.965	2	0.3	1	4498	12.3233	1	0	1	0	0	1	0
132	1	46					32.0357	3	1	2	6110	16.7397	1	1	1	0	1	1	0
133	1	56					36.5397	3	0.5	1	2711	7.4274	1	1	1	0	1	0	1
134	2	53	0	0	0	0	58.5597	2	0.75	2	3912	10.7178	1	1	1	0	0	0	0
135	2	25	1	0	1	1	84.0814	1	1.4	3	2658	7.28219	0	0	1	3	0	1	0
136	1	49	0	0	1	1	43.9391	3	1.5	3	1108	3.03562	1	0	1	3	1	0	0
137	2	51	1	0	1	0	59.2097	2	1.1	3	7840	21.4795	0	1	1	3	1	0	1
138	1	43	1	0	1	1	36.888	3	1.5	3	1308	3.58356	1	1	1	#NULL!	0	1	0
139	2	34	0	0	0	0	76.9794	1	1.5	3	8902	24.389	0	0	0	#NULL!	0	0	0
140	2	23					86.1178	1	0.5	1	5067	13.8822	0	0	0	0	0	0	0
141	1	22					89.6572	1	0.3	1	1543	4.2274	0	0	1	0	0	0	0
142	1	68	1	0	1	1	47.3421	2	2.4	3	4364	11.9562	0	1	1	1	1	1	0
144	1	63	0	1	0	0	48.3912	2	0.69	2	4597	12.5945	0	0	1	0	0	0	0
146	2	34	1	0	1	1	91.1201	1	0.8	2	8737	23.937	0	1	1	3	0	1	1
147	1	27	0	1	0	0	75.3356	1	0.3	1	8261	22.6329	1	0	1	0	0	0	0
149	1	21	0	0	1	1	90.8623	1	0.2	1	8714	23.874	0	0	1	3	1	1	0
150	2	42	1	0	1	0	62.6027	1	0.5	1	8782	24.0603	0	0	1	3	0	0	0
152	1	21	0	1	1	1	80.9701	1	0.1	1	2889	7.91507	0	0	1	3	0	0	0
153	2	28	1	0	0	0	81.3907	1	1.8	3	2736	7.49589	0	0	1	0	0	1	3
155	2	43	1	0	0	0	39.904	3	0.5	1	4409	12.0795	1	1	1	3	1	3	3
156	1	29	0	1	1	0	94.2135	1	0.45	1	8672	23.7589	0	0	1	3	0	3	3
157	2	22					75.3686	1	0.4	1	8678	23.7753	0	0	1	3	0	0	0
159	1	29	1	0	0	0	38.7994	3	1.2	3	2479	6.79178	1	1	1	1	1	0	0
160	2	50	0	1	0	0	32.2833	3	1.6	3	2553	6.99452	1	1	1	0	1	0	0
161	2	37					64.922	1	0.1	1	8512	23.3205	0	0	1	0	0	1	0
162	2	71					29.1925	4	1.1	3	1666	4.56438	1	1	1	3	1	0	0
165	2	21					67.1472	1	0.2	1	8484	23.2438	0	0	1	3	1	0	0
166	2	28	0	1	1	0	70.3285	1	0.3	1	8432	23.1014	0	0	0	0	0	0	0
167	1	30	1	1	0	0	73.0917	1	1.6	3	8395	23	0	0	1	0	0	1	1
168	2	24	0	1	0	0	85.0723	1	1.8	3	8446	23.1397	0	0	1	1	0	1	3
169	1	41					29.6773	4	2.4	3	497	1.36164	0	1	1	0	1	1	0
170	1	59	0	0	0	0	49.3109	2	2	3	1131	3.09863	1	0	1	1	1	1	1
172	2	30					60.6137	1	0.6	2	7895	21.6301	1	0	1	1	0	0	0
173	2	41					44.4932	3	1.63	3	8293	22.7205	0	1	1	0	0	1	0
175	1	45					58.62	2	0.4	1	8270	22.6575	0	0	1	1	0	0	0
177	2	36					89.6375	1	0.2	1	215	0.589041	0	0	1	0	0	0	0
178	1	40					37.6617	3	2.38	3	5966	16.3452	1	0	1	1	1	0	1
179	1	56	1	1	1	1	61.1043	1	1.5	3	8276	22.674	0	1	1	0	0	1	0
180	2	21	1	1	0	1	104.634	1	0.65	2	621	1.70137	0	0	1	3	0	1	0
181	1	40					55.1298	2	0.3	1	8244	22.5863	0	0	1	3	1	0	1
182	2	66					38.8109	3	0.2	1	4246	11.6329	0	0	1	3	1	0	0
183	1	21	0	0	0	0	103.358	1	0.6	2	133	0.364384	0	0	1	3	0	0	0
184	1	56	0	0	0	0	39.2128	3	0.6	2	3473	9.51507	0	1	1	3	0	0	0
185	1	56					25.7906	4	1.7	3	694	1.90137	1	0	1	0	1	1	0
186	1	49	1	0	1	0	47.6498	2	1.5	3	1860	5.09589	1	1	1	0	1	0	0
188	2	45	0	0	0	0	71.0292	1	0.4	1	930	2.54795	0	0	1	3	0	0	0
189	1	70	0	0	1	0	15.524	4	4.5	3	399	1.09315	1	0	1	1	1	0	0
190	2	29	1	0	1	0	95.3763	1	1.2	3	8053	22.063	0	0	1	0	0	1	0
191	1	60	1	0	0	0	53.9745	2	1	2	3548	9.72055	0	0	1	1	1	0	0
192	2	50					81.5726	1	0.3	1	8019	21.9699	0	0	1	3	0	0	0
194	2	26					98.4127	1	1.75	3	7716	21.1397	0	0	1	3	0	1	0
195	2	29					95.3763	1	2	3	5270	14.4384	0	0	1	0	0	0	0
196	1	42	1	0	0	1	74.4711	1	1.9	3	455	1.24658	0	1	1	1	1	1	0
197	2	38					74.5609	1	2.07	3	1933	5.29589	0	1	1	#NULL!	0	1	0
198	2	25	1	1	1	1	121.497	1	2.5	3	7772	21.2932	0	0	1	3	0	1	0
199	2	50	1	0	0	1	81.5726	1	0.4	1	4687	12.8411	0	0	1	0	0	0	0
200	1	54	0	0	0	0	78.8178	1	0.5	1	5263	14.4192	0	#NULL!	#NULL!	#NULL!	#NULL!	3	3
201	2	57					66.3702	1	0.7	2	3074	8.42192	0	0	1	0	0	0	0
202	1	43	1	0	0	1	49.47	2	4	3	897	2.45753	0	0	1	1	1	1	0
203	1	43	1	0	1	1	59.3899	2	0.6	2	676	1.85205	0	0	1	3	0	0	0
204	2	21	0	0	0	1	127.731	1	0.2	1	120	0.47	0	0	1	3	0	0	0
205	2	32	1	0	0	1	113.187	1	2.3	3	7455	20.4247	0	0	1	0	0	0	0
206	1	69	1	0	1	0	39.828	3	2.2	3	1995	5.46575	1	0	1	3	1	0	0
207	1	64	1	0	1	0	65.9913	1	0.92	2	2699	7.39452	0	0	1	1	0	1	0
208	1	48	0	0	0	1	71.6711	1	0.2	1	7377	20.211	0	0	1	1	0	0	1
209	1	47					48.2232	2	0.88	2	7602	20.8274	0	0	1	3	0	0	0
210	1	44	0	0	0	1	39.1583	3	5	3	5303	14.5288	1	1	1	1	1	1	1
211	1	50	1	0	0	1	93.2524	1	0.48	1	2571	7.04384	0	0	1	0	0	0	0
213	1	22	1	0	0	0	118.029	1	1	2	7270	19.9178	0	0	1	0	0	1	0
214	1	29	1	0	0	1	36.571	3	1.5	3	5947	16.2932	1	0	1	1	1	1	1
215	1	46	1	0	0	1	82.5296	1	0.28	1	7182	19.6767	0	0	1	0	1	0	1
216	1	64					65.9913	1	0.3	1	7264	19.9014	0	0	1	1	0	0	0
217	2	53					97.9278	1	0.5	1	1002	2.74521	0	0	1	3	1	0	0
218	1	29	0	0	0	0	129.061	1	0.7	2	7161	19.6192	0	0	1	1	0	1	0
219	1	27					111.292	1	0.4	1	5463	14.9671	0	0	0	0	0	0	0
220	2	52	1	0	0	0	51.7621	2	0.3	1	4360	11.9452	1	0	1	1	1	0	1
221	2	55					67.054	1	0.13	1	7209	19.7507	0	0	0	0	0	0	0
222	2	48	0	0	0	1	100.753	1	0.7	2	7104	19.463	0	0	1	0	1	0	1
223	1	47	1	0	0	0	112.36	1	0.3	1	7175	19.6575	0	0	1	0	1	3	3
224	1	38	1	0	0	1	119.428	1	0.52	2	784	2.14795	0	0	1	0	0	0	0
225	1	28	1	0	0	0	95.1671	1	0.3	1	273	0.747945	0	0	1	0	0	0	0
226	1	26	0	0	0	1	85.46	1	0.8	2	6218	17.0356	1	1	1	1	0	0	0
227	2	42					85.7583	1	0.8	2	4186	11.4685	0	0	1	3	1	0	1
228	1	53	0	0	1	0	79.2418	1	0.5	1	7064	19.3534	0	0	1	0	0	0	0
229	1	57	1	0	0	1	39.0141	3	3	3	2597	7.11507	0	0	1	3	1	0	1
230	2	50	0	0	0	1	59.5472	2	1	2	6850	18.7671	0	0	1	0	1	1	1
231	1	44	0	0	1	0	58.9993	2	0.7	2	6985	19.137	0	0	1	1	0	0	0
232	2	28	1	0	1	1	117.608	1	4.4	3	6905	18.9178	0	0	1	3	0	1	0
233	1	48	0	0	0	0	52.3192	2	0.6	2	6952	19.0466	0	0	1	0	1	1	1
234	1	21	1	0	0	1	103.358	1	0.26	1	2451	6.71507	0	0	1	3	0	1	0
235	2	50	1	0	1	0	27.8955	4	1.5	3	524	1.43562	1	1	1	0	0	0	1
236	1	48	1	0	1	1	81.5277	1	0.2	1	6832	18.7178	0	0	1	1	0	0	0
237	1	35	0	0	0	1	69.9285	1	0.3	1	6873	18.8301	0	0	1	#NULL!	0	0	1
238	2	63					32.7628	3	4.1	3	1972	5.40274	0	0	1	1	1	1	0
239	1	46	0	0	0	0	33.9877	3	2.4	3	1687	4.62192	1	0	0	1	1	1	1
241	2	27	0	0	0	1	82.2446	1	1.8	3	4143	11.3507	0	0	1	1	0	1	0
243	1	35					69.9285	1	0.1	1	6568	17.9945	0	0	1	1	1	0	1
244	2	46	0	0	0	0	30.6613	3	3	3	3390	9.28767	1	1	1	0	1	0	1
245	1	26	0	0	0	1	85.46	1	0.7	2	6557	17.9644	0	0	1	1	0	1	0
246	2	37	0	0	1	1	50.8595	2	3	3	9526	26.0986	0	0	1	0	0	1	0
248	1	51	1	0	0	0	109.757	1	0.5	1	6195	16.9726	0	0	1	0	1	1	0
249	2	32	1	0	0	0	67.6843	1	0.85	2	6299	17.2575	0	0	1	3	1	1	1
250	2	25	1	0	0	1	72.6536	1	2	3	2297	6.29315	0	1	1	0	0	1	0
251	2	63	0	0	0	0	30.2114	3	1.6	3	6361	17.4274	0	0	1	0	1	0	0
252	2	43	1	0	0	1	62.1814	1	3	3	2204	6.03836	0	0	1	1	1	1	1
253	2	33	0	0	0	0	77.6418	1	0.5	1	2709	7.42192	0	0	1	0	0	0	0
254	1	30					73.0917	1	0.2	1	1378	3.77534	0	0	1	0	0	0	0
255	2	42	1	0	0	1	85.7583	1	1.7	3	6194	16.9699	0	0	1	0	0	1	1
256	1	38	1	0	0	1	43.8288	3	1.2	3	4931	13.5096	1	0	0	0	1	1	1
257	1	53	0	0	0	1	39.8374	3	0.6	2	5890	16.137	0	0	1	0	0	1	0
258	2	69	1	0	0	1	54.2895	2	1.4	3	4457	12.211	0	0	1	0	1	0	1
259	1	62	1	0	1	1	41.0697	3	2	3	4213	11.5425	0	1	1	1	0	1	1
260	1	48	1	0	0	1	44.1999	3	2.5	3	6069	16.6274	0	0	1	0	1	1	1
261	1	51	0	0	0	0	47.1059	2	1.5	3	6111	16.7425	0	0	1	1	1	0	0
262	2	48					100.753	1	2.5	3	959	2.6274	1	0	1	1	1	1	0
263	1	77	1	0	0	1	35.7878	3	1.5	3	2176	5.96164	0	0	1	1	1	1	1
264	1	52	1	0	0	1	79.6761	1	1.12	3	1966	5.3863	0	0	1	1	1	1	1
265	1	22	1	0	1	0	89.6572	1	1	2	2339	6.40822	0	0	1	0	0	0	0
266	1	48					47.9327	2	2.3	3	5907	16.1836	0	0	1	0	1	1	1
267	1	23	1	0	0	1	78.8834	1	0.8	2	639	1.75068	0	3	3	1	0	3	3
268	2	24					64.6226	1	0.4	1	2528	6.92603	1	0	0	1	0	0	0
269	1	35	0	0	0	1	103.304	1	0.22	1	5712	15.6493	0	0	0	1	0	0	0
270	2	29					95.3763	1	0.55	2	1261	3.45479	0	0	1	1	0	0	0
271	1	30	1	0	0	1	29.3858	4	7.5	3	5733	15.7068	1	1	1	1	0	1	1
272	1	24	0	0	1	0	77.9258	1	0.65	2	5684	15.5726	0	0	1	0	0	0	1
274	1	60	0	0	1	1	49.0736	2	2.5	3	5537	15.1699	0	0	1	1	1	1	1
275	2	35	0	0	0	0	103.5	1	0.2	1	107	0.293151	0	0	0	0	0	0	0
276	1	50	0	0	0	0	82.8411	1	0.48	1	5287	14.4849	0	#NULL!	#NULL!	#NULL!	#NULL!	0	1
277	1	48	1	0	0	1	38.7217	3	0.7	2	915	2.50685	0	0	1	0	1	0	1
279	2	37	1	1	0	1	51.9961	2	1.86	3	5283	14.474	0	1	1	0	#NULL!	1	1
281	1	70	0	0	0	1	65.1067	1	0.5	1	5228	14.3233	0	0	1	1	1	0	1
282	1	38					58.6139	2	0.66	2	4855	13.3014	0	0	1	0	1	0	0
283	1	60	1	0	1	0	36.3196	3	1.82	3	2036	5.57808	1	1	0	0	1	0	1
285	1	28	1	0	0	0	63.9829	1	0.68	2	4951	13.5644	0	0	0	0	0	0	1
286	2	38					85.1475	1	0.4	1	4039	11.0658	0	0	0	0	1	0	1
287	1	28	1	0	0	1	96.4858	1	0.59	2	4941	13.537	0	0	0	1	1	0	1
288	1	48	0	0	0	0	37.9331	3	0.35	1	4819	13.2027	0	0	0	1	1	1	1
289	1	22	0	0	0	0	106.342	1	0.5	1	6195	16.9726	0	0	1	0	0	1	1
290	1	56	0	1	0	1	49.6026	2	1.8	3	4824	13.2164	0	0	0	3	1	1	1
292	1	35	0	0	1	0	59.448	2	1.5	3	4764	13.0521	0	0	1	0	1	1	1
293	1	55	1	0	0	0	62.1002	1	1.2	3	4871	13.3452	0	0	1	1	1	0	1
294	2	60					35.6155	3	1.72	3	4844	13.2712	0	0	1	3	1	1	1
297	2	26	0	1	0	0	117.562	1	1.91	3	4726	12.9479	0	0	0	0	0	0	0
298	2	32					37.277	3	3	3	230	0.630137	1	0	1	0	1	1	1
300	2	30	0	1	1	1	92.7602	1	2.5	3	4730	12.9589	0	0	1	0	0	1	0
301	2	35	1	1	1	0	60.1817	1	2.4	3	4733	12.9671	0	3	3	0	0	3	3
302	1	23	1	0	1	0	78.0294	1	1.19	3	4724	12.9425	0	0	1	0	0	0	0
303	1	20	1	0	1	1	103.401	1	2.3	3	1291	3.53699	0	0	0	0	0	1	1
305	1	27	1	0	1	0	87.7337	1	1	2	147	0.40274	0	0	0	0	0	1	1
306	1	50					45.8295	2	1	2	4129	11.3123	0	0	1	1	1	1	1
307	2	26	1	1	1	0	120.137	1	1.44	3	4656	12.7562	0	0	1	0	0	1	1
308	1	24	1	1	1	1	40.2309	3	2	3	1411	3.86575	1	0	1	1	1	1	1
		37.7228					69.7476		1.25663		5067.8	13.8848
		±13.1					±25.6		±1.1			±8.9
