# Supplementary material for: The precise long-term outcomes of adult IgA nephropathy by mail questionnaires: Better renal survival compared to earlier cohort studies
Source: PLoS One. 2020 May 15;15(5):e0233186. doi: 10.1371/journal.pone.0233186 (PMC7228083; doi:10.1371/journal.pone.0233186)
Supplement: S2 File — (XLSX) [file pone.0233186.s003.xlsx]

## Sheet: Sheet1
No	follow_up_period(day)	follow_up period(year)	follow up period year(without questionnaire)	renal death	renal death(without questionnaire)
1	4129	11.3123	11.3123	0	0
2	534	1.46301	1.46301	1	1
3	11834	32.4219	0.0383562	0	0
4	6896	18.8932	2.20548	0	0
5	1466	4.01644	4.01644	1	1
6	5996	16.4274	2.30137	0	0
7	1614	4.42192	4.42192	0	0
8	285	0.780822	0.780822	0	0
9	8066	22.0986	7.32603	1	0
10	1115	3.05479	3.05479	0	0
11	782	2.14247	2.14247	0	0
12	3971	10.8795	10.8795	0	0
13	11388	31.2	31.2	0	0
14	11598	31.7753	11.2575	0	0
15	11588	31.7479	5.01096	0	0
16	11537	31.6082	31.6082	0	0
17	1965	5.38356	5.38356	1	1
18	4965	13.6027	13.6027	0	0
19	1518	4.1589	4.1589	1	1
20	3488	9.55616	9.54247	1	1
21	241	0.660274	0.660274	0	0
23	2010	5.50685	5.50685	0	0
24	9117	24.9781	7.4274	0	0
25	8963	24.5562	24.5562	1	1
26	2282	6.25205	6.25205	1	1
28	3876	10.6192	10.6192	0	0
29	11296	30.9479	5.09041	0	0
30	8916	24.4274	23.937	1	1
31	1965	5.38356	0.30411	1	0
32	11158	30.5699	30.5699	0	0
33	7096	19.4411	19.4411	0	0
34	1879	5.14795	5.14795	1	1
35	3873	10.611	10.6	1	1
36	7561	20.7151	11.4685	0	0
37	11088	30.3781	0.0328767	0	0
38	6018	16.4877	9.72329	0	0
39	11053	30.2822	30.2822	0	0
40	10992	30.1151	30.1151	0	0
42	1603	4.39178	4.39178	0	0
43	1973	5.40548	5.40548	1	1
44	3066	8.4	8.4	1	1
45	9415	25.7945	25.7945	0	0
46	10267	28.1288	28.1288	1	1
47	979	2.68219	2.20548	0	0
48	10933	29.9534	29.9534	0	0
49	733	2.00822	0.780822	0	0
51	4907	13.4438	13.4438	0	0
53	10905	29.8767	15.3562	0	0
54	8629	23.6	0.0630137	0	0
55	5889	16.1342	0.10411	0	0
56	3337	9.14247	9.14247	1	1
57	2197	6.01918	6.01918	1	1
58	7762	21.2658	21.2658	0	0
59	2403	6.58356	0	0	0
60	10631	29.126	29.1	0	0
61	780	2.13699	2.13699	0	0
62	1013	2.77534	2.8	1	1
63	2129	5.83288	0.0136986	1	0
64	2510	6.87671	0.109589	0	0
65	4146	11.3589	1.8274	0	0
66	10578	28.9808	0.0191781	0	0
67	10513	28.8027	27.8411	0	0
68	10514	28.8055	0.0465753	0	0
69	2429	6.65479	5.50685	0	0
71	10380	28.4384	24.6027	0	0
72	1001	2.74247	2.74247	0	0
73	2703	7.40548	7.40548	0	0
74	10318	28.2685	22.6164	0	0
75	1006	2.75616	2.75616	0	0
76	1388	3.80274	3.80274	0	0
77	8966	24.5644	24.5644	1	1
78	1994	5.46301	5.5	1	1
79	10284	28.1753	23.6795	0	0
80	9442	25.8685	0.268493	0	0
81	4180	11.4521	11.4521	0	0
82	1700	4.65753	0.0191781	0	0
83	3288	9.00822	9.00822	0	0
84	6644	18.2027	18.2027	1	1
87	1349	3.69589	3.69589	0	0
88	9908	27.1452	18.9726	0	0
90	5805	15.9041	15.9041	0	0
91	9765	26.7534	26.7534	0	0
92	980	2.68493	2.68493	0	0
93	9838	26.9534	4.56986	0	0
94	9806	26.8658	26.8658	0	0
96	8839	24.2164	0.0273973	0	0
97	9824	26.9151	10.5342	0	0
98	5119	14.0247	14.0247	1	1
99	762	2.08767	2.08767	0	0
101	7100	19.4521	16.4877	0	0
102	2645	7.24658	7.24658	0	0
105	8416	23.0575	23.0575	1	1
106	9322	25.5397	25.5671	1	1
107	5716	15.6603	0.0191781	1	1
108	2921	8.00274	8.00274	0	0
109	1065	2.91781	2.91781	0	0
110	9616	26.3452	0.0712329	0	0
111	3122	8.55342	6.6	1	0
112	2840	7.78082	7.78082	1	1
113	6424	17.6	17.6	0	0
115	8308	22.7616	22.7616	1	1
116	8350	22.8767	22.8767	1	1
117	389	1.06575	1.06575	1	1
118	9435	25.8493	0.0191781	1	1
119	3923	10.7479	10.7479	0	0
120	9445	25.8767	5.9863	0	0
121	3767	10.3205	10.3205	0	0
122	4795	13.137	0.0191781	1	0
123	107	0.293151	0.293151	0	0
124	6959	19.0658	14.3096	1	0
125	9276	25.4137	25.4137	0	0
126	9291	25.4548	4.12329	0	0
127	1858	5.09041	5.09041	0	0
128	9138	25.0356	25.0356	0	0
129	9175	25.137	4.32055	0	0
131	4498	12.3233	12.3233	1	1
132	6110	16.7397	16.7397	1	1
133	2711	7.4274	7.40548	1	1
134	3912	10.7178	10.7178	1	1
135	2658	7.28219	0.0191781	0	0
136	1108	3.03562	3.03562	1	1
137	7840	21.4795	16.4466	0	0
138	1308	3.58356	3.58356	1	1
139	8902	24.389	0.0821918	0	0
140	5067	13.8822	13.8822	0	0
141	1543	4.2274	4.2274	0	0
142	4364	11.9562	11.9562	0	0
144	4597	12.5945	12.5945	0	0
146	8737	23.937	23.937	0	0
147	8261	22.6329	22.6329	1	1
149	8714	23.874	23.874	0	0
150	8782	24.0603	0.0410959	0	0
152	2889	7.91507	7.91507	0	0
153	2736	7.49589	7.49589	0	0
155	4409	12.0795	12.0795	1	1
156	8672	23.7589	0.0794521	0	0
157	8678	23.7753	0.0383562	0	0
159	2479	6.79178	6.79178	1	1
160	2553	6.99452	7	1	1
161	8512	23.3205	23.3205	0	0
162	1666	4.56438	4.56438	1	1
165	8484	23.2438	8.00274	0	0
166	8432	23.1014	23.1014	0	0
167	8395	23	23	0	0
168	8446	23.1397	11.811	0	0
169	497	1.36164	1.36164	0	0
170	1131	3.09863	3.09863	1	1
172	7895	21.6301	21.6301	1	1
173	8293	22.7205	22.7205	0	0
175	8270	22.6575	22.6575	0	0
177	215	0.589041	0.589041	0	0
178	5966	16.3452	16.3452	1	1
179	8276	22.674	6.71507	0	0
180	621	1.70137	1.70137	0	0
181	8244	22.5863	22.5863	0	0
182	4246	11.6329	6.63562	0	0
183	133	0.364384	0.364384	0	0
184	3473	9.51507	0.0191781	0	0
185	694	1.90137	1.90137	1	1
186	1860	5.09589	5.09589	1	1
188	930	2.54795	2.54795	0	0
189	399	1.09315	1.09315	1	1
190	8053	22.063	22.063	0	0
191	3548	9.72055	9.72055	0	0
192	8019	21.9699	0	0	0
194	7716	21.1397	5.2	0	0
195	5270	14.4384	14.4384	0	0
196	455	1.24658	1.24658	0	0
197	1933	5.29589	5.29589	0	0
198	7772	21.2932	5.75068	0	0
199	4687	12.8411	0.849315	0	0
200	5263	14.4192	5.96164	0	0
201	3074	8.42192	0.10411	0	0
202	897	2.45753	2.45753	0	0
203	676	1.85205	1.85205	0	0
204	120	0.47	0.328767	0	0
205	7455	20.4247	20.4	0	0
206	1995	5.46575	5.46575	1	1
207	2699	7.39452	7.39452	0	0
208	7377	20.211	20.211	0	0
209	7602	20.8274	0.0191781	0	0
210	5303	14.5288	14.2	1	1
211	2571	7.04384	7.04384	0	0
213	7270	19.9178	19.9178	0	0
214	5947	16.2932	16.2932	1	1
215	7182	19.6767	19.6767	0	0
216	7264	19.9014	8.3589	0	0
217	1002	2.74521	2.7	0	0
218	7161	19.6192	19.6192	0	0
219	5463	14.9671	14.9671	0	0
220	4360	11.9452	11.9452	1	1
221	7209	19.7507	0.243836	0	0
222	7104	19.463	19.463	0	0
223	7175	19.6575	0	0	0
224	784	2.14795	2.14795	0	0
225	273	0.747945	0.747945	0	0
226	6218	17.0356	17.0356	1	1
227	4186	11.4685	11.5	0	0
228	7064	19.3534	0.0191781	0	0
229	2597	7.11507	4	0	0
230	6850	18.7671	18.7671	0	0
231	6985	19.137	19.137	0	0
232	6905	18.9178	18.9178	0	0
233	6952	19.0466	19.0466	0	0
234	2451	6.71507	6.71507	0	0
235	524	1.43562	1.4	1	1
236	6832	18.7178	18.7178	0	0
237	6873	18.8301	18.8	0	0
238	1972	5.40274	5.4	0	0
239	1687	4.62192	4.62192	1	1
241	4143	11.3507	11.3507	0	0
243	6568	17.9945	0.0493151	0	0
244	3390	9.28767	9.28767	1	1
245	6557	17.9644	7.04384	0	0
246	9526	26.0986	26.0986	0	0
248	6195	16.9726	16.9726	0	0
249	6299	17.2575	17.3	0	0
250	2297	6.29315	6.29315	0	0
251	6361	17.4274	0.246575	0	0
252	2204	6.03836	6.03836	0	0
253	2709	7.42192	7.42192	0	0
254	1378	3.77534	3.77534	0	0
255	6194	16.9699	16.9699	0	0
256	4931	13.5096	13.5096	1	1
257	5890	16.137	8.34521	0	0
258	4457	12.211	5.38904	0	0
259	4213	11.5425	3.99452	0	0
260	6069	16.6274	16.6274	0	0
261	6111	16.7425	11.6795	0	0
262	959	2.6274	2.6274	1	1
263	2176	5.96164	5.96164	0	0
264	1966	5.3863	5.4	0	0
265	2339	6.40822	6.40822	0	0
266	5907	16.1836	16.1836	0	0
267	639	1.75068	0.0191781	0	0
268	2528	6.92603	0.0958904	1	0
269	5712	15.6493	0.0191781	0	0
270	1261	3.45479	3.45479	0	0
271	5733	15.7068	6.03836	1	0
272	5684	15.5726	2.2411	0	0
274	5537	15.1699	15.1699	0	0
275	107	0.293151	0.0876712	0	0
276	5287	14.4849	14.4849	0	0
277	915	2.50685	2.50685	0	0
279	5283	14.474	0.808219	0	0
281	5228	14.3233	10.4301	0	0
282	4855	13.3014	13.3014	0	0
283	2036	5.57808	5.57808	1	1
285	4951	13.5644	0.060274	0	0
286	4039	11.0658	11.0658	0	0
287	4941	13.537	13.537	0	0
288	4819	13.2027	13.2027	0	0
289	6195	16.9726	6.15342	0	0
290	4824	13.2164	13.2164	0	0
292	4764	13.0521	13.1	0	0
293	4871	13.3452	13.3452	0	0
294	4844	13.2712	3.53151	0	0
297	4726	12.9479	2.00548	0	0
298	230	0.630137	0.630137	1	1
300	4730	12.9589	12.9671	0	0
301	4733	12.9671	1.02466	0	0
302	4724	12.9425	1.61096	0	0
303	1291	3.53699	3.24932	0	0
305	147	0.40274	0.40274	0	0
306	4129	11.3123	11.3123	0	0
307	4656	12.7562	12.7562	0	0
308	1411	3.86575	3.86575	1	1
mean	5067.8	13.8848	9.46046
